# Supplementary material for: Knockdown of anion exchanger 2 suppressed the growth of ovarian cancer cells via mTOR/p70S6K1 signaling
Source: Sci Rep. 2017 Jul 25;7:6362. doi: 10.1038/s41598-017-06472-w (PMC5526859; doi:10.1038/s41598-017-06472-w)
Supplement: Supplementary file 1 — Table S1 [file 41598_2017_6472_MOESM1_ESM.xls]

## Sheet: Sheet2
Table S1.	Proteins up-regulated in ovarian cancer tissues.
	Protein Name		Peptides	Mann Whitney Test (P-Value)	C/N ratio
1	Fibrinogen alpha chain OS	FGA	2	< 0.0001	2.01
2	Ribosome-binding protein 1 OS	RRBP1	4	< 0.0001	2.02
3	Desmoplakin OS	DSP	3	< 0.0001	2.63
4	Epiplakin OS	EPPK1	2	< 0.0001	2.14
5	Vitronectin OS	VTN	1	< 0.0001	3.12
6	Basal cell adhesion molecule OS	BCAM	2	< 0.0001	2.22
7	Apoptosis-inducing factor 1, mitochondrial OS	AIFM1	1	< 0.0001	2.21
8	Histone H3.1 OS	HIST1H3A	2	0.0039	3.02
9	Spondin-1 OS	SPON1	2	< 0.0001	2.16
10	Poly [ADP-ribose] polymerase 1 OS	PARP1	4	< 0.0001	2.14
11	ADP/ATP translocase 2 OS	SLC25A5	7	< 0.0001	2.68
12	10 kDa heat shock protein, mitochondrial OS	HSPE1	2	< 0.0001	2.6
13	Prostaglandin G/H synthase 1 OS	PTGS1	2	< 0.0001	2.39
14	Glycerol-3-phosphate dehydrogenase, mitochondrial OS	GPD2	3	< 0.0001	2.08
15	Serine hydroxymethyltransferase, mitochondrial OS	SHMT2	3	< 0.0001	2.05
16	Lactotransferrin OS	LTF	6	< 0.0001	2.28
17	Cellular retinoic acid-binding protein 2 OS	CRABP2	2	< 0.0001	3.47
18	Desmoglein-2 OS	DSG2	2	< 0.0001	2.21
19	Argininosuccinate synthase OS	ASS1	2	< 0.0001	2.6
20	Annexin A3 OS	ANXA3	3	< 0.0001	2.71
21	Plakophilin-3 OS	PKP3	1	< 0.0001	2.51
22	Epithelial cell adhesion molecule OS	EPCAM	2	< 0.0001	4.25
23	Nuclear pore membrane glycoprotein 210 OS	NUP210	3	< 0.0001	2.03
24	Nucleolar and coiled-body phosphoprotein 1 OS	NOLC1	2	< 0.0001	2.54
25	Histone H1.5 OS	HIST1H1B	3	< 0.0001	2.89
26	Delta-1-pyrroline-5-carboxylate synthase OS	ALDH18A1	2	< 0.0001	2.46
27	Cingulin OS	CGN	2	< 0.0001	2.01
28	OCIA domain-containing protein 2 OS	OCIAD2	1	< 0.0001	2.15
29	Minor histocompatibility antigen H13 OS	HM13	1	< 0.0001	2.08
30	Protein AHNAK2 OS	AHNAK2	2	< 0.0001	2.1
31	Mucin-16 OS	MUC16	2	< 0.0001	2
32	Folate receptor alpha OS	FOLR1	3	< 0.0001	3.93
33	Transketolase-like protein 1 OS	TKTL1	2	< 0.0001	2.45
34	Prolyl 4-hydroxylase subunit alpha-2 OS	P4HA2	1	< 0.0001	2.2
35	Cadherin-6 OS	CDH6	1	< 0.0001	2.37
36	Junctional adhesion molecule A OS	F11R	1	< 0.0001	2.09
37	Neutrophil defensin 3 OS	DEFA3	1	< 0.0001	2.94
38	Ladinin-1 OS	LAD1	2	< 0.0001	2.17
39	Solute carrier family 2, facilitated glucose transporter member 1 OS	SLC2A1	2	< 0.0001	3.78
40	Epidermal growth factor receptor kinase substrate 8-like protein 1 OS	EPS8L1	3	< 0.0001	2.21
41	Nucleolar RNA helicase 2 OS	DDX21	5	< 0.0001	2.13
42	High mobility group protein HMG-I/HMG-Y OS	HMGA1	3	< 0.0001	3.34
43	Antigen KI-67 OS	MKI67	2	< 0.0001	2.16
44	Leucine-rich repeat-containing protein 59 OS	LRRC59	1	< 0.0001	2.02
45	Protein FAM136A OS	FAM136A	1	< 0.0001	2.69
46	Vesicle-associated membrane protein 8 OS	VAMP8	1	< 0.0001	2.38
47	Sushi domain-containing protein 2 OS	SUSD2	1	< 0.0001	2.24
48	Structural maintenance of chromosomes protein 2 OS	SMC2	2	< 0.0001	2.08
49	Cytochrome c OS	CYCS	2	< 0.0001	2.18
50	Aspartate--tRNA ligase, mitochondrial OS	DARS2	1	< 0.0001	2.09
51	Cellular retinoic acid-binding protein 1 OS	CRABP1	2	< 0.0001	3.73
52	Cysteine-rich protein 2 OS	CRIP2	1	0.004	2.01
53	Sphingosine-1-phosphate lyase 1 OS	SGPL1	3	< 0.0001	2.83
54	Mesothelin OS	MSLN	2	< 0.0001	2.45
55	Protein HID1 OS	HID1	1	< 0.0001	2.14
56	Protein S100-A4 OS	S100A4	1	< 0.0001	3.15
57	Paralemmin-3 OS	PALM3	2	< 0.0001	2.4
58	Histone H1.3 OS	HIST1H1D	2	< 0.0001	2.14
59	High mobility group protein HMGI-C OS	HMGA2	1	< 0.0001	5.09
60	Integrin alpha-IIb OS	ITGA2B	3	< 0.0001	2.78
61	DNA topoisomerase 2-alpha OS	TOP2A	3	< 0.0001	2.53
62	Epidermal growth factor receptor kinase substrate 8-like protein 2 OS	EPS8L2	2	< 0.0001	2.12
63	Glycine dehydrogenase (decarboxylating), mitochondrial OS	GLDC	2	< 0.0001	2.46
64	Desmocollin-2 OS	DSC2	1	< 0.0001	2.04
65	Inhibitor of nuclear factor kappa-B kinase-interacting protein OS	IKBIP	1	< 0.0001	2.15
66	SRA stem-loop-interacting RNA-binding protein, mitochondrial OS	SLIRP	1	< 0.0001	2.17
67	Chloride intracellular channel protein 5 OS	CLIC5	3	0.00035	2.31
68	Serum amyloid A-1 protein OS	SAA1	1	0.00035	2.7
69	Thrombospondin type-1 domain-containing protein 4 OS	THSD4	2	< 0.0001	2.37
70	Isoaspartyl peptidase/L-asparaginase OS	ASRGL1	2	< 0.0001	2.03
71	E3 ubiquitin-protein ligase DTX3L OS	DTX3L	1	< 0.0001	2.09
72	Basic leucine zipper and W2 domain-containing protein 2 OS	BZW2	1	< 0.0001	2.15
73	Mitochondrial ribonuclease P protein 1 OS	TRMT10C	2	< 0.0001	2.1
74	Anion exchange protein 2 OS	SLC4A2	4	< 0.0001	2.02
75	Protein-glutamine gamma-glutamyltransferase K OS	TGM1	4	< 0.0001	2.32
76	Cysteine-rich protein 1 OS	CRIP1	3	0.00035	3.06
77	Antileukoproteinase OS	SLPI	2	< 0.0001	2.35
78	14-3-3 protein sigma OS	SFN	1	< 0.0001	2.87
79	Cathelicidin antimicrobial peptide OS	CAMP	1	< 0.0001	3.59
80	Importin subunit alpha-1 OS	KPNA2	1	< 0.0001	2.69
81	Laminin subunit gamma-2 OS	LAMC2	2	< 0.0001	2.31
82	Protein S100-A8 OS	S100A8	1	0.00035	2.11
83	Kunitz-type protease inhibitor 1 OS	SPINT1	2	< 0.0001	2.16
84	Cancer/testis antigen 1 OS	CTAG1A	1	0.00093	2.16
85	U3 small nucleolar RNA-associated protein 14 homolog A OS	UTP14A	1	< 0.0001	2.01
86	tRNA (adenine(58)-N(1))-methyltransferase non-catalytic subunit TRM6 OS	TRMT6	1	< 0.0001	2.4
87	Polypyrimidine tract-binding protein 2 OS	PTBP2	1	< 0.0001	2.36
88	Phosphoserine aminotransferase OS	PSAT1	2	< 0.0001	2.15
89	CD9 antigen OS	CD9	4	0.00091	2.4
90	Polypeptide N-acetylgalactosaminyltransferase 6 OS	GALNT6	2	< 0.0001	3.61
91	Insulin-like growth factor 2 mRNA-binding protein 1 OS	IGF2BP1	2	< 0.0001	2
92	Protein S100-A9 OS	S100A9	1	< 0.0001	2.08
93	Brain-specific angiogenesis inhibitor 1-associated protein 2-like protein 1 OS	BAIAP2L1	2	< 0.0001	2.57
94	28S ribosomal protein S5, mitochondrial OS	MRPS5	2	< 0.0001	2.07
95	Integrin beta-8 OS	ITGB8	1	< 0.0001	4.48
96	Tripartite motif-containing protein 29 OS	TRIM29	2	< 0.0001	3.65
97	Transcription factor SOX-17 OS	SOX17	1	< 0.0001	2.95
98	Coxsackievirus and adenovirus receptor OS	CXADR	1	< 0.0001	2.08
99	Claudin-3 OS	CLDN3	1	< 0.0001	3.25
100	RNA-binding protein 28 OS	RBM28	3	< 0.0001	2.08
101	High mobility group nucleosome-binding domain-containing protein 3 OS	HMGN3	2	< 0.0001	3.47
102	Acid sphingomyelinase-like phosphodiesterase 3b OS	SMPDL3B	2	0.0071	2.39
103	D-beta-hydroxybutyrate dehydrogenase, mitochondrial OS	BDH1	3	< 0.0001	2.16
104	Keratin, type I cytoskeletal 15 OS	KRT15	3	< 0.0001	2.51
105	Tight junction protein ZO-3 OS	TJP3	3	< 0.0001	2.13
106	Protein Hook homolog 1 OS	HOOK1	2	< 0.0001	2.13
107	Kinesin heavy chain isoform 5C OS	KIF5C	1	< 0.0001	2.09
108	C-reactive protein OS	CRP	1	0.00035	2.22
109	Nucleolar protein 14 OS	NOP14	3	< 0.0001	2.03
110	HLA class II histocompatibility antigen, DR beta 4 chain OS	HLA-DRB4	2	0.0039	2.19
111	RNA binding motif protein, X-linked-like-1 OS	RBMXL1	1	0.00035	2.49
112	Patatin-like phospholipase domain-containing protein 4 OS	PNPLA4	3	0.00035	2.41
113	Coagulation factor V OS	F5	4	0.00035	2.41
114	Zinc finger CCCH domain-containing protein 15 OS	ZC3H15	1	< 0.0001	2.33
115	Stonin-2 OS	STON2	1	< 0.0001	2.49
116	Nectin-4 OS	PVRL4	1	< 0.0001	2.21
117	Transmembrane and coiled-coil domain-containing protein 1 OS	TMCO1	1	< 0.0001	2.62
118	Kunitz-type protease inhibitor 2 OS	SPINT2	2	< 0.0001	2.63
119	Sciellin OS	SCEL	2	< 0.0001	2.36
120	Condensin complex subunit 2 OS	NCAPH	3	< 0.0001	2.14
121	28S ribosomal protein S35, mitochondrial OS	MRPS35	1	< 0.0001	2.23
122	LINE-1 retrotransposable element ORF1 protein OS	L1RE1	1	0.00011	2.71
123	Lymphocyte antigen 75 OS	LY75	3	< 0.0001	2.09
124	Connective tissue growth factor OS	CTGF	2	0.00017	2.39
125	2-oxoglutarate dehydrogenase-like, mitochondrial OS	OGDHL	3	< 0.0001	2.81
126	MAP7 domain-containing protein 2 OS	MAP7D2	2	< 0.0001	2.68
127	WD repeat and HMG-box DNA-binding protein 1 OS	WDHD1	1	0.00035	2.32
128	Monocarboxylate transporter 4 OS	SLC16A3	1	0.0055	2.37
129	Suppressor of tumorigenicity 14 protein OS	ST14	2	0.00072	2.49
130	Tumor protein D52 OS	TPD52	2	0.0039	2.35
131	Lysine-specific demethylase 2A OS	KDM2A	3	0.00035	2.5
132	Uncharacterized protein LOC113230 OS	2		0.0017	2.4
133	28S ribosomal protein S6, mitochondrial OS	MRPS6	3	0.0039	2.15
134	Pleckstrin homology domain-containing family A member 6 OS	PLEKHA6	4	< 0.0001	2.58
135	Polypeptide N-acetylgalactosaminyltransferase 3 OS	GALNT3	2	< 0.0001	2.17
136	Sodium-dependent phosphate transport protein 2B OS	SLC34A2	3	0.00035	4.65
137	Cystathionine beta-synthase OS	CBS	2	0.00035	2.65
138	Something about silencing protein 10 OS	UTP3	1	0.00035	2.05
139	Immortalization up-regulated protein OS	IMUP	1	0.0039	4.01
140	Bifunctional methylenetetrahydrofolate dehydrogenase/cyclohydrolase, mitochondrial OS	MTHFD2	2	0.00035	2.86
141	Activating transcription factor 7-interacting protein 1 OS	ATF7IP	3	0.00035	2.05
142	NACHT, LRR and PYD domains-containing protein 2 OS	NLRP2	1	0.0039	2.09
143	Matrix metalloproteinase-9 OS	MMP9	3	0.00035	2.04
144	Protein kinase C and casein kinase substrate in neurons protein 1 OS	PACSIN1	1	0.00035	2.21
145	Mucin-1 OS	MUC1	3	0.00035	4.24
146	Dematin OS	DMTN	3	0.00035	2.05
147	Ficolin-1 OS	FCN1	2	0.0019	5.71
148	Nucleolar protein 4 OS	NOL4	2	0.0039	2.84
149	Rhophilin-2 OS	RHPN2	1	0.0039	2.36
150	Catenin alpha-2 OS	CTNNA2	5	0.00035	2.04
151	Cytochrome c oxidase subunit 7A-related protein, mitochondrial OS	COX7A2L	2	0.0039	2.14
152	tRNA modification GTPase GTPBP3, mitochondrial OS	GTPBP3	2	0.00035	2.14
153	Polymeric immunoglobulin receptor OS	PIGR	4	0.0039	2.84
154	Calmin OS	CLMN	1	0.00035	2.49
155	Specifically androgen-regulated gene protein OS	SARG	2	0.00035	2.15
156	Cyclin-dependent kinase 1 OS	CDK1	3	0.0039	2.01
157	Chromatin assembly factor 1 subunit B OS	CHAF1B	1	0.00035	2.45
158	Cytoskeleton-associated protein 2 OS	CKAP2	1	0.00035	2.74
159	DNA ligase 1 OS	LIG1	1	0.0039	2.07
160	Ubiquitin-like protein ISG15 OS	ISG15	5	0.0039	2.27
161	Plasminogen activator inhibitor 2 OS	SERPINB2	2	0.0039	2.47
162	Gastrotropin OS	FABP6	2	0.01	2.12
163	Uncharacterized protein C10orf35 OS	C10orf35	1	0.0039	2.17
164	Glutamate-rich protein 5 OS	ERICH5	1	0.00035	2.52
165	Prostasin OS	PRSS8	1	0.0039	2.42
166	Paired box protein Pax-8 OS	PAX8	2	0.00035	3.89
167	Cancer/testis antigen family 45 member A2 OS	CT45A2	2	0.0039	2.01
168	E3 ubiquitin-protein ligase UHRF1 OS	UHRF1	1	0.00093	2.87
169	RRP15-like protein OS	RRP15	2	0.0039	2.43
170	Histone-lysine N-methyltransferase NSD2 OS	WHSC1	1	0.0039	2.23
171	FSD1-like protein OS	FSD1L	2	0.0039	2.22
172	Pachytene checkpoint protein 2 homolog OS	TRIP13	2	0.0039	2.01
173	Claudin-6 OS	CLDN6	2	0.0039	4.78
174	Protein FAM188B OS	FAM188B	2	0.0039	2.4
175	Mitochondrial ribosome-associated GTPase 2 OS	MTG2	1	0.0039	2.43
176	Transcription factor SOX-11 OS	SOX11	2	0.0039	3.27
177	Kinetochore protein NDC80 homolog OS	NDC80	1	0.0039	2.24
178	Paraneoplastic antigen Ma3 OS	PNMA3	2	0.0039	2.08
179	Casein kinase I isoform delta OS	CSNK1D	2	0.0039	2.22
180	Protein turtle homolog A OS	IGSF9	2	0.0039	2.02
181	Inner centromere protein OS	INCENP	3	0.0039	2.23
182	Succinate dehydrogenase assembly factor 2, mitochondrial OS	SDHAF2	1	0.0039	2.78
183	AT-rich interactive domain-containing protein 5B OS	ARID5B	3	0.0039	2.16
184	Homeobox protein EMX2 OS	EMX2	2	0.0039	3.69
185	Sex comb on midleg-like protein 2 OS	SCML2	1	0.0065	2.12
186	Protein CYR61 OS	CYR61	1	0.0039	2.07
187	Very long-chain acyl-CoA synthetase OS	SLC27A2	2	0.0039	2.22
188	Disks large-associated protein 5 OS	DLGAP5	2	0.0039	2.76
189	Stimulated by retinoic acid gene 6 protein homolog OS	STRA6	1	0.0065	2.03
190	Retinoic acid-induced protein 3 OS	GPRC5A	2	0.0039	2.12
