# Supplementary material for: Knockdown of anion exchanger 2 suppressed the growth of ovarian cancer cells via mTOR/p70S6K1 signaling
Source: Sci Rep. 2017 Jul 25;7:6362. doi: 10.1038/s41598-017-06472-w (PMC5526859; doi:10.1038/s41598-017-06472-w)
Supplement: Supplementary file 2 — Table S2 [file 41598_2017_6472_MOESM2_ESM.xls]

## Sheet: Sheet1
Table S2.	Proteins down-regulated in ovarian cancer tissues.
	Protein Name		Peptides	Mann Whitney Test (P-Value)	C/N ratio
1	HLA class I histocompatibility antigen, B-42 alpha chain OS	HLA-B	1	0.0039	0.17115
2	Scavenger receptor class B member 1 OS	SCARB1	1	0.00029	0.188591
3	NLR family member X1 OS	NLRX1	1	0.0039	0.192109
4	Gamma-crystallin D OS	CRYGD	3	0.00049	0.227931
5	Adrenodoxin, mitochondrial OS	FDX1	1	< 0.0001	0.265478
6	Raftlin-2 OS	RFTN2	3	0.00035	0.274206
7	Centromere-associated protein E OS	CENPE	2	0.0039	0.278034
8	Glutathione S-transferase A1 OS	GSTA1	3	< 0.0001	0.281915
9	Microsomal triglyceride transfer protein large subunit OS	MTTP	1	< 0.0001	0.285191
10	3 beta-hydroxysteroid dehydrogenase/Delta 5-->4-isomerase type 2 OS	HSD3B2	2	< 0.0001	0.286512
11	Glia-derived nexin OS	SERPINE2	1	< 0.0001	0.287839
12	Four and a half LIM domains protein 1 OS	FHL1	4	< 0.0001	0.291183
13	Corticosteroid 11-beta-dehydrogenase isozyme 1 OS	HSD11B1	3	0.0015	0.295248
14	Receptor expression-enhancing protein 6 OS	REEP6	1	0.00035	0.296616
15	Epsilon-sarcoglycan OS	SGCE	6	< 0.0001	0.297302
16	Frizzled-7 OS	FZD7	2	0.00035	0.302848
17	E3 ubiquitin-protein ligase TRIM36 OS	TRIM36	2	0.0039	0.302848
18	Ubiquitin-conjugating enzyme E2 B OS	UBE2B	1	0.0039	0.308498
19	Asporin OS	ASPN	2	0.0039	0.308498
20	Olfactomedin-like protein 3 OS	OLFML3	1	< 0.0001	0.31864
21	Decorin OS	DCN	1	< 0.0001	0.319377
22	Cyclin-dependent kinase 4 inhibitor C OS	CDKN2C	1	< 0.0001	0.321599
23	PWWP domain-containing protein MUM1L1 OS	MUM1L1	1	0.00035	0.329877
24	HLA class I histocompatibility antigen, A-34 alpha chain OS	HLA-A	1	0.0039	0.329877
25	Retinol-binding protein 1 OS	RBP1	2	< 0.0001	0.33064
26	Olfactomedin-like protein 1 OS	OLFML1	2	< 0.0001	0.331405
27	Fibroblast growth factor 2 OS	FGF2	3	< 0.0001	0.337587
28	Anthrax toxin receptor 2 OS	ANTXR2	5	0.00035	0.351923
29	Heparan-sulfate 6-O-sulfotransferase 2 OS	HS6ST2	2	0.0039	0.351923
30	Major prion protein OS	PRNP	1	< 0.0001	0.353553
31	Polymerase I and transcript release factor OS	PTRF	1	< 0.0001	0.354371
32	Glutathione S-transferase Mu 3 OS	GSTM3	3	< 0.0001	0.355191
33	UPF0669 protein C6orf120 OS	C6orf120	1	0.0039	0.356836
34	A-kinase anchor protein 12 OS	AKAP12	4	< 0.0001	0.366868
35	Syndecan-2 OS	SDC2	2	0.00035	0.366868
36	HLA class II histocompatibility antigen, DRB1-15 beta chain OS	HLA-DRB1	2	0.0039	0.366868
37	Aromatase OS	CYP19A1	3	< 0.0001	0.368567
38	Arylacetamide deacetylase OS	AADAC	5	0.00095	0.368567
39	Low-density lipoprotein receptor OS	LDLR	1	0.013	0.36942
40	Glutathione peroxidase 3 OS	GPX3	2	< 0.0001	0.371131
41	Neurofilament medium polypeptide OS	NEFM	3	0.0039	0.375443
42	Prolargin OS	PRELP	1	< 0.0001	0.378055
43	Myeloid-associated differentiation marker OS	MYADM	2	0.00017	0.380684
44	Podocan OS	PODN	2	0.0054	0.381565
45	Glutathione S-transferase theta-1 OS	GSTT1	4	0.0039	0.385108
46	Gap junction alpha-1 protein OS	GJA1	2	< 0.0001	0.385998
47	Alcohol dehydrogenase 1B OS	ADH1B	2	< 0.0001	0.385998
48	Carboxymethylenebutenolidase homolog OS	CMBL	1	< 0.0001	0.388683
49	Retinal dehydrogenase 1 OS	ALDH1A1	2	< 0.0001	0.390483
50	Superoxide dismutase [Cu-Zn] OS	SOD1	2	< 0.0001	0.390483
51	Fibromodulin OS	FMOD	2	< 0.0001	0.390483
52	CB1 cannabinoid receptor-interacting protein 1 OS	CNRIP1	1	0.00035	0.390483
53	Collagen alpha-1(XV) chain OS	COL15A1	2	0.00035	0.391387
54	Heat shock protein beta-8 OS	HSPB8	1	0.00035	0.393199
55	Voltage-dependent calcium channel subunit alpha-2/delta-1 OS	CACNA2D1	3	< 0.0001	0.394109
56	PI-PLC X domain-containing protein 3 OS	PLCXD3	2	0.00035	0.394109
57	14 kDa phosphohistidine phosphatase OS	PHPT1	1	< 0.0001	0.39685
58	Multidrug and toxin extrusion protein 1 OS	SLC47A1	1	< 0.0001	0.400535
59	Protein MGARP OS	MGARP	1	< 0.0001	0.403321
60	Fatty acid-binding protein, adipocyte OS	FABP4	3	< 0.0001	0.404254
61	Choline/ethanolamine kinase OS	CHKB	3	0.00035	0.405189
62	Protein Wnt-2b OS	WNT2B	2	0.0039	0.406126
63	Inhibin alpha chain OS	INHA	1	< 0.0001	0.408007
64	Ras-related protein Rab-8B OS	RAB8B	2	< 0.0001	0.408007
65	Cadherin-11 OS	CDH11	2	< 0.0001	0.413703
66	Epithelial membrane protein 2 OS	EMP2	1	0.00035	0.415619
67	Dipeptidyl peptidase 4 OS	DPP4	2	< 0.0001	0.41851
68	Serine/threonine-protein phosphatase 2A catalytic subunit beta isoform OS	PPP2CB	1	< 0.0001	0.419478
69	Collagen alpha-2(V) chain OS	COL5A2	3	0.00078	0.425334
70	Steroidogenic acute regulatory protein, mitochondrial OS	STAR	2	< 0.0001	0.425334
71	Fibulin-5 OS	FBLN5	1	< 0.0001	0.425334
72	STE20/SPS1-related proline-alanine-rich protein kinase OS	STK39	3	0.025	0.427304
73	Amine oxidase [flavin-containing] B OS	MAOB	3	< 0.0001	0.428292
74	Antithrombin-III OS	SERPINC1	1	< 0.0001	0.432269
75	LIX1-like protein OS	LIX1L	1	0.0039	0.432269
76	Glycine amidinotransferase, mitochondrial OS	GATM	1	< 0.0001	0.434271
77	Limbic system-associated membrane protein OS	LSAMP	2	< 0.0001	0.436282
78	Brain acid soluble protein 1 OS	BASP1	2	< 0.0001	0.437291
79	Liver carboxylesterase 1 OS	CES1	2	< 0.0001	0.437291
80	GRAM domain-containing protein 1B OS	GRAMD1B	1	< 0.0001	0.439317
81	Cadherin-5 OS	CDH5	5	0.0039	0.439317
82	Neutral alpha-glucosidase C OS	GANC	3	0.0039	0.439317
83	Vimentin OS	VIM	4	< 0.0001	0.441351
84	Protein GREB1 OS	GREB1	1	< 0.0001	0.442372
85	NADPH:adrenodoxin oxidoreductase, mitochondrial OS	FDXR	3	< 0.0001	0.442372
86	5'-nucleotidase OS	NT5E	1	< 0.0001	0.443396
87	Cofilin-2 OS	CFL2	1	< 0.0001	0.444421
88	Long-chain specific acyl-CoA dehydrogenase, mitochondrial OS	ACADL	2	0.0039	0.444421
89	Ras-specific guanine nucleotide-releasing factor 2 OS	RASGRF2	2	0.00035	0.444421
90	Neural cell adhesion molecule 1 OS	NCAM1	3	< 0.0001	0.445449
91	cGMP-dependent protein kinase 1 OS	PRKG1	3	0.01	0.44648
92	UPF0587 protein C1orf123 OS	C1orf123	1	< 0.0001	0.451668
93	Small EDRK-rich factor 2 OS	SERF2	1	0.0039	0.451668
94	VWFA and cache domain-containing protein 1 OS	CACHD1	2	0.0039	0.452712
95	Protein kinase C delta-binding protein OS	PRKCDBP	3	0.00035	0.456916
96	Phospholemman OS	FXYD1	2	0.0039	0.459032
97	Caveolin-1 OS	CAV1	4	< 0.0001	0.460094
98	MOB kinase activator 3B OS	MOB3B	2	0.0039	0.460094
99	Phospholipid-transporting ATPase IK OS	ATP8B3	4	0.0039	0.460094
100	Angiotensinogen OS	AGT	1	< 0.0001	0.461158
101	Alcohol dehydrogenase class-3 OS	ADH5	4	< 0.0001	0.462225
102	Cholesterol side-chain cleavage enzyme, mitochondrial OS	CYP11A1	2	< 0.0001	0.462225
103	Delta(24)-sterol reductase OS	DHCR24	2	< 0.0001	0.462225
104	1-phosphatidylinositol 4,5-bisphosphate phosphodiesterase delta-1 OS	PLCD1	2	< 0.0001	0.463294
105	MAM domain-containing protein 2 OS	MAMDC2	3	0.00035	0.464366
106	Annexin A5 OS	ANXA5	2	< 0.0001	0.464366
107	Phosphoglucomutase-like protein 5 OS	PGM5	2	< 0.0001	0.464366
108	cAMP-dependent protein kinase type II-beta regulatory subunit OS	PRKAR2B	3	< 0.0001	0.46544
109	Lumican OS	LUM	2	< 0.0001	0.466516
110	ATP-binding cassette sub-family A member 6 OS	ABCA6	2	0.0039	0.466516
111	Platelet glycoprotein 4 OS	CD36	2	0.0039	0.468677
112	Apolipoprotein A-II OS	APOA2	1	0.0039	0.469761
113	Caveolin-2 OS	CAV2	2	0.00035	0.470848
114	Acetyl-CoA acetyltransferase, cytosolic OS	ACAT2	2	< 0.0001	0.473029
115	3-hydroxybutyrate dehydrogenase type 2 OS	BDH2	2	< 0.0001	0.473029
116	Neural cell adhesion molecule L1-like protein OS	CHL1	4	< 0.0001	0.474123
117	Fibrillin-1 OS	FBN1	3	< 0.0001	0.47522
118	Four and a half LIM domains protein 2 OS	FHL2	3	< 0.0001	0.477421
119	3-hydroxyanthranilate 3,4-dioxygenase OS	HAAO	2	0.00035	0.478525
120	Biogenesis of lysosome-related organelles complex 1 subunit 1 OS	BLOC1S1	2	0.0062	0.479632
121	Tetratricopeptide repeat protein 38 OS	TTC38	1	< 0.0001	0.482968
122	Mitogen-activated protein kinase 7 OS	MAPK7	2	0.0039	0.484085
123	A-kinase anchor protein SPHKAP OS	SPHKAP	1	< 0.0001	0.485205
124	Molybdopterin synthase sulfur carrier subunit OS	MOCS2	1	0.0039	0.486327
125	Target of Nesh-SH3 OS	ABI3BP	1	< 0.0001	0.487452
126	Serum deprivation-response protein OS	SDPR	3	< 0.0001	0.48858
127	Mimecan OS	OGN	1	< 0.0001	0.48858
128	Dynein assembly factor 1, axonemal OS	DNAAF1	5	0.0039	0.48858
129	Syntaxin-2 OS	STX2	3	0.00035	0.48971
130	Aldo-keto reductase family 1 member C1 OS	AKR1C1	1	0.0039	0.490843
131	EH domain-containing protein 2 OS	EHD2	2	< 0.0001	0.491978
132	Sterol regulatory element-binding protein cleavage-activating protein OS	SCAP	4	0.0018	0.491978
133	Alpha-(1,3)-fucosyltransferase 11 OS	FUT11	1	0.012	0.491978
134	Hematopoietic progenitor cell antigen CD34 OS	CD34	2	< 0.0001	0.493116
135	Vascular cell adhesion protein 1 OS	VCAM1	1	< 0.0001	0.493116
136	Phosphatidylethanolamine-binding protein 1 OS	PEBP1	3	< 0.0001	0.494257
137	Annexin A6 OS	ANXA6	3	< 0.0001	0.494257
